# Supplementary material for: Gender Differences in All-Cause Mortality after Acute Myocardial Infarction: Evidence for a Gender–Age Interaction
Source: J Clin Med. 2022 Jan 21;11(3):541. doi: 10.3390/jcm11030541 (PMC8837133; doi:10.3390/jcm11030541)
Supplement: Supplementary file 1 [file jcm-11-00541-s001.zip]

Archive with 3 entries (3 files):
- Figure S1  in the Supplementary Material.tif
- Figure S2 in the Supplementary Material.tif
- KAMIR-NIH Investigators .pdf
